# Supplementary material for: Conditional Knockout of Hypoxia-Inducible Factor 1-Alpha in Tumor-Infiltrating Neutrophils Protects against Pancreatic Ductal Adenocarcinoma
Source: Int J Mol Sci. 2023 Jan 1;24(1):753. doi: 10.3390/ijms24010753 (PMC9821271; doi:10.3390/ijms24010753)
Supplement: Supplementary file 1 [file ijms-24-00753-s001.zip]

Archive with 1 entries (1 files):
- ijms-2063386-supplementary.pdf
